# Supplementary material for: Mutation rate plasticity in rifampicin resistance depends on Escherichia coli cell–cell interactions
Source: Nat Commun. 2014 Apr 29;5:3742. doi: 10.1038/ncomms4742 (PMC4007418; doi:10.1038/ncomms4742)
Supplement: Supplementary Data 1 — KrasovecData.xlsx contains the data used in Figs. 1-3. With the R code in the Supplementary Methods, it may be used to reconstruct these figures and their associated analyses [file ncomms4742-s2.xlsx]

## Sheet: Sheet1
Supplementary Data I
This file contains supplementary data for Krasovec et al. 2014. "Mutation-rate-plasticity in rifampicin resistance depends on Escherichia coli cell-cell interactions"
The other worksheet (KrasovecData) may be used, with the R code in the Supplementary Methods in the associated Supplementary Information file, and the R software (see r-project.org) to reconstruct figures 1-3 and the associated models in the paper.
The data should first be exported as a csv file by clicking on that worksheet and selecting File>Save As… > Fomat: Comma Separated Values (.csv) and clicking to 'save active sheet' and 'continue' in subsequent dialogue boxes.
The data comprises 259 rows in the following, named columns:
Figure	The figure in which the row of data is used (Fig1a, Fig1b, Fig2a, Fig2b, Fig3)
ID	A unique identifier for individual data points
Set	The number of the experimental block in which the experiment was run
Experiment	The number of the individual experiment
Nt_plates	The number of non-selective plates used in the estimation of final population size.
C_plates	The number of selective plates used in the estimation of mutation rate.
Innoculum_size	The number of plates used in the estimation of mutation rate.
Strain	The strain in which mutation rate was measured (0_minus, 0_plus, 20_minus, LSR, LUX, LUX-CM, MG and MG-CM corresponding to strains REL606, REL607, REL8593A, KX1448, KX1228, KX1200, MG1665 and KX1102 respectively)
Competitor	The strain in co-culture with the strain in which the mutation rate was measured (none, 0_minus, 0_plus, 20_minus, LUX and MG corresponding to no competitor and strains, REL606, REL607, REL8593A, KX1228, and MG1665 respectively)
aspEnv	Whether minimal medium (min) or aspartate containing medium (asp) was used
Mutation_rate_per1e9	The estimated mutation rate per genome per generation multiplied by 109
density_per_ml	The estimated number of cells per ml at the end of the culture period
density_av	The median estimated number of cells per ml at the end of the culture period, averaged within experimental treatments.
Wabs	The absolute fitness in generations per day of the strain in which mutation rate was measured (wabs)

## Sheet: Sheet2
Figure	ID	set	Experiment	Nt_plates	C_plates	Innoculum_size	Strain	Competitor	aspEnv	Mutation_rate_per1e9	density_per_ml	density_av	Wabs
Fig1a	32_02	32	250	3	34	7275	MG	none	min	6.3941	115000000		13.9888
Fig1a	32_01	32	249	3	29	7275	MG	none	min	5.0375	131666667		13.935
Fig1a	30_11	30	245	3	21	2675	MG	none	min	3.4444	254166667		15.6694
Fig1a	30_07	30	241	3	21	3200	MG	none	min	4.0276	231666667		15.3785
Fig1a	30_03	30	237	3	21	2650	MG	none	min	2.6628	270000000		15.7816
Fig1a	27_10	27	212	3	21	4800	MG	none	min	4.1326	205833333		15.2141
Fig1a	27_09	27	211	3	21	7820	MG	none	min	7.083	104166667		13.5274
Fig1a	27_06	27	208	3	21	6840	MG	none	min	4.8621	206666667		14.7821
Fig1a	27_05	27	207	3	21	7600	MG	none	min	3.8519	123333333		13.8854
Fig1a	27_02	27	204	3	21	7700	MG	none	min	4.7256	210833333		14.5403
Fig1a	27_01	27	203	3	21	9260	MG	none	min	7.403	110833333		13.3464
Fig1a	24_02	24	181	4	28	5500	MG	none	min	3.9925	265625000		15.3733
Fig1a	24_01	24	180	4	28	8425	MG	none	min	4.9864	120625000		13.6257
Fig1a	22_04	22	163	4	20	6780	MG	none	min	6.8429	111250000		13.7222
Fig1a	22_03	22	162	4	20	8500	MG	none	min	3.52	185625000		14.1396
Fig1a	22_02	22	161	4	20	7280	MG	none	min	4.5532	181250000		14.3433
Fig1a	22_01	22	160	4	20	9040	MG	none	min	10.6462	118125000		13.3966
Fig1a	21_02	21	149	4	20	7800	MG	none	min	4.3163	223750000		14.6201
Fig1a	21_01	21	148	4	20	9900	MG	none	min	5.8189	143125000		13.6441
Fig1a	20_03	20	140	4	17	4266.67	MG	none	min	6.8025	195625000		15.2803
Fig1a	20_02	20	139	4	17	5860	MG	none	min	4.6603	210000000		14.9224
Fig1a	20_01	20	138	4	17	8520	MG	none	min	6.5255	153125000		13.9271
Fig1a	19_03	19	129	4	17	3920	MG	none	min	4.6355	248750000		15.1
Fig1a	19_02	19	128	4	17	6133.33	MG	none	min	3.2797	271875000		14.6026
Fig1a	19_01	19	127	4	17	7573.33	MG	none	min	3.8721	173750000		13.6912
Fig1a	18_03	18	120	4	17	7283.33	MG	none	min	5.8843	241250000		14.7946
Fig1a	18_02	18	119	4	17	8850	MG	none	min	5.1045	209375000		14.3091
Fig1a	18_01	18	118	4	17	8400	MG	none	min	6.9872	150625000		13.9093
Fig1a	28_10	28	224	3	21	8875	MG	none	min	5.8734	101875000		13.3279
Fig1a	28_09	28	223	3	21	9025	MG	none	min	6.7984	100000000		13.277
Fig1b	02_03	2	5	6	24	1603	0_minus	0_plus	min	1.7814	612083333	470000000	18.2019
Fig1b	03_01	3	7	6	24	6578	0_plus	none	min	2.1657	404166667	404166667	15.686
Fig1b	03_02	3	8	5	24	6578	0_plus	0_minus	min	4.2537	405000000	470000000	14.3218
Fig1b	03_03	3	8	5	24	6417	0_minus	0_plus	min	4.0417	405000000	470000000	15.0171
Fig1b	03_05	3	9	6	24	4043	20_minus	0_plus	min	3.4811	280555556	413666667	15.7747
Fig1b	04_01	4	10	5	18	783	0_plus	none	min	1.3571	578000000	404166667	19.2727
Fig1b	04_02	4	11	5	18	783	0_plus	0_minus	min	1.7384	617000000	470000000	18.3121
Fig1b	04_03	4	11	5	18	528	0_minus	0_plus	min	1.14	617000000	470000000	18.9882
Fig1b	04_10	4	15	5	19	166	20_minus	0_plus	min	1.5412	445000000	413666667	21.0279
Fig1b	04_12	4	16	5	24	166	20_minus	0_plus	min	2.9978	445000000	413666667	21.0279
Fig1b	04_14	4	17	5	18	828	20_minus	0_plus	min	1.4329	485666667	413666667	18.6646
Fig1b	05_01	5	18	4	12	183	0_plus	none	min	3.9533	81250000	81250000	19.153
Fig1b	05_02	5	19	4	12	171.1	0_plus	none	min	7.4786	71250000	71250000	19.0606
Fig1b	05_03	5	20	4	12	183	0_plus	0_minus	min	5.0167	175000000	353750000	19.3205
Fig1b	05_04	5	20	4	12	197.1	0_minus	0_plus	min	6.0091	175000000	353750000	19.0897
Fig1b	05_05	5	21	4	12	171.1	0_plus	0_minus	min	4.1121	198750000	368750000	19.25
Fig1b	05_06	5	21	4	12	213.6	0_minus	0_plus	min	5.7597	198750000	368750000	19.4622
Fig1b	05_08	5	22	4	12	112.1	20_minus	0_plus	min	3.0599	285000000	330937500	21.6579
Fig1b	05_10	5	23	4	12	162.5	20_minus	0_plus	min	4.5037	396875000	477187500	21.5967
Fig1b	05_11	5	24	4	12	125	0_plus	0_minus	min	1.1805	486250000	389062500	18.0021
Fig1b	05_12	5	24	4	12	185.75	0_minus	0_plus	min	3.2034	486250000	389062500	17.9557
Fig1b	05_13	5	25	4	12	183	0_plus	0_minus	min	1.402	532500000	353750000	17.717
Fig1b	05_14	5	25	4	12	197.1	0_minus	0_plus	min	2.0132	532500000	353750000	17.9404
Fig1b	05_15	5	26	4	12	171.1	0_plus	0_minus	min	2.2023	538750000	368750000	17.8394
Fig1b	05_16	5	26	4	12	213.6	0_minus	0_plus	min	1.7565	538750000	368750000	17.8358
Fig1b	05_18	5	27	4	12	96.5	20_minus	0_plus	min	2.458	480000000	343500000	19.3934
Fig1b	05_20	5	28	4	12	112.1	20_minus	0_plus	min	3.072	376875000	330937500	18.908
Fig1b	05_22	5	29	4	12	162.5	20_minus	0_plus	min	1.3549	557500000	477187500	18.9357
Fig1b	06_01	6	30	5	12	460	0_plus	0_minus	min	0.608	878000000	878000000	12.8208
Fig1b	06_02	6	30	5	12	540	0_minus	0_plus	min	0.8616	878000000	878000000	12.9624
Fig1b	06_04	6	31	5	12	330	20_minus	0_plus	min	1.185	236000000	236000000	12.7221
Fig1b	07_02	7	33	4	12	1520	20_minus	none	min	1.6514	228750000	160208333	17.5922
Fig1b	08_01	8	37	3	20	388	20_minus	none	min	16.9411	9.16667e+07	160208333	18.2428
Fig1b	08_06	8	41	3	12	388	20_minus	0_plus	min	7.1804	207000000	343500000	19.3502
Fig1b	08_13	8	45	4	12	1718	0_plus	0_minus	min	3.412	291875000	389062500	16.648
Fig1b	08_14	8	45	4	12	1193	0_minus	0_plus	min	8.1142	291875000	389062500	17.4033
Fig1b	09_01	9	47	3	13	730	20_minus	none	min	4.0009	203333333	272500000	17.8666
Fig1b	09_04	9	49	3	13	730	20_minus	0_plus	min	2.3285	338000000	413666667	18.4555
Fig1b	09_11	9	53	3	13	9217	0_plus	0_minus	min	7.6571	186666667	186666667	16.2961
Fig1b	09_14	9	54	3	13	2933	20_minus	0_plus	min	5.1459	8.43333e+07	160666667	17.9448
Fig1b	10_01	10	56	3	13	733	20_minus	none	min	2.861	343333333	272500000	18.6164
Fig1b	10_04	10	58	3	13	733	20_minus	0_plus	min	4.4822	366500000	413666667	18.6848
Fig1b	10_11	10	62	3	13	6608	0_plus	0_minus	min	10.4182	179166667	179166667	7.10188
Fig1b	10_12	10	62	3	13	6100	0_minus	0_plus	min	7.4147	179166667	179166667	9.33589
Fig1b	10_13	10	63	3	13	6100	0_plus	20_minus	min	5.4	132833333	132833333	8.03596
Fig1b	10_14	10	63	3	13	4417	20_minus	0_plus	min	9.2307	132833333	132833333	9.20438
Fig1b	11_01	11	65	3	15	327	20_minus	none	min	4.1659	272500000	272500000	19.4476
Fig1b	11_14	11	73	3	13	327	20_minus	0_plus	min	7.9697	123833333	413666667	18.2563
Fig1b	11_20	11	76	3	13	6833	20_minus	0_plus	min	6.7312	160666667	160666667	17.0767
Fig1b	12_02	12	78	3	12	920	20_minus	0_plus	min	6.2756	563333333	413666667	18.9618
Fig1b	12_03	12	79	3	13	118000	0_plus	20_minus	min	2.9362	655500000	160666667	11.3747
Fig1b	12_04	12	79	3	13	92000	20_minus	0_plus	min	2.7164	655500000	160666667	16.0499
Fig1b	13_01	13	80	6	20	2473	0_plus	0_minus	min	4.2151	535000000	470000000	16.5265
Fig1b	13_02	13	80	6	20	2313	0_minus	0_plus	min	3.1474	535000000	470000000	16.5735
Fig1b	13_03	13	81	6	23	1967	0_plus	0_minus	min	3.8882	371666667	371666667	16.2904
Fig1b	13_04	13	81	6	23	2427	0_minus	0_plus	min	3.9756	371666667	371666667	16.0196
Fig1b	13_05	13	82	6	21	1627	0_plus	0_minus	min	4.8183	339791667	339791667	16.2874
Fig1b	13_06	13	82	6	21	2027	0_minus	0_plus	min	3.7482	339791667	339791667	16.281
Fig1b	13_09	13	84	5	22	1127	20_minus	0_plus	min	5.618	413666667	413666667	18.1981
Fig1b	14_02	14	87	4	14	8853	0_minus	none	min	4.9979	113800000	139191667	13.429
Fig1b	14_03	14	88	4	14	10587	0_minus	none	min	3.6491	304062500	437083333	14.5888
Fig1b	14_04	14	89	4	14	9987	0_minus	none	min	3.2672	305000000	305000000	14.6774
Fig1b	14_05	14	90	8	17	9160	0_minus	none	min	2.0187	367187500	404166667	15.0699
Fig1b	15_03	15	105	10	86	4667	0_plus	0_minus	min	1.8347	512000000	512000000	16.3576
Fig1b	15_06	15	107	5	18	46667	0_plus	20_minus	min	3.8438	355300000	355300000	11.4215
Fig1b	15_07	15	107	5	18	7667	20_minus	0_plus	min	4.0143	355300000	355300000	18.769
Fig1b	16_02	16	109	6	20	16746.7	0_minus	none	min	3.3071	164583333	139191667	13.0417
Fig1b	16_03	16	110	6	21	18746.7	0_minus	none	min	2.6852	437083333	437083333	14.288
Fig1b	16_04	16	111	6	21	18746.7	0_minus	none	min	2.3732	437083333	437083333	14.288
Fig1b	17_02	17	112	4	19	8116.67	0_minus	0_plus	min	3.2323	305000000	305000000	14.1227
Fig1b	17_04	17	113	4	19	8116.67	0_minus	0_plus	min	3.9506	305000000	305000000	14.1227
Fig1b	17_06	17	114	5	19	3625	0_minus	0_plus	min	6.6078	225000000	470000000	14.7695
Fig1b	17_08	17	115	5	19	3625	0_minus	0_plus	min	5.8769	225000000	470000000	14.7695
Fig1b	17_09	17	116	3	13	34833.3	0_plus	0_minus	min	2.2773	465833333	465833333	15.9576
Fig1b	17_10	17	116	3	13	41208.3	0_minus	0_plus	min	3.8826	465833333	465833333	15.8546
Fig1b	17_12	17	117	3	13	15125	20_minus	0_plus	min	3.8035	215166667	215166667	17.0716
Fig1b	19_11	19	136	3	13	26066.7	20_minus	0_plus	min	2.8961	180166667	180166667	15.3478
Fig1b	19_12	19	137	3	13	41733.3	0_plus	20_minus	min	3.15	182500000	160666667	10.8668
Fig1b	19_13	19	137	3	13	20866.7	20_minus	0_plus	min	7.7081	182500000	160666667	15.6763
Fig1b	20_11	20	147	5	26	18466.7	20_minus	0_plus	min	7.3134	111950000	160666667	15.7298
Fig2a	18_01	18	118	4	17	8400	MG	none	min	7	150625000		13.9093
Fig2a	18_02	18	119	4	17	8850	MG	none	min	5.0944	209375000		14.3091
Fig2a	18_03	18	120	4	17	7283.3	MG	none	min	5.8841	241250000		14.7946
Fig2a	18_04	18	121	4	17	7816.7	LUX	none	min	4.748	147500000		13.9829
Fig2a	18_05	18	122	4	17	8800	LUX	none	min	4.0412	225625000		14.4251
Fig2a	18_06	18	123	4	17	6716.7	LUX	none	min	8.0046	255625000		14.995
Fig2a	19_01	19	127	4	17	7573.3	MG	none	min	3.8658	173750000		13.6912
Fig2a	19_02	19	128	4	17	6133.3	MG	none	min	3.2747	271875000		14.6026
Fig2a	19_03	19	129	4	17	3920	MG	none	min	4.6338	248750000		15.1
Fig2a	19_04	19	130	4	17	8373.3	LUX	none	min	3.7329	170625000		13.5267
Fig2a	19_05	19	131	4	17	8280	LUX	none	min	6.528	250000000		14.0708
Fig2a	19_06	19	132	4	17	4506.7	LUX	none	min	3.7099	305625000		15.1918
Fig2a	20_01	20	138	4	17	8520	MG	none	min	6.5113	153125000		13.9271
Fig2a	20_02	20	139	4	17	5860	MG	none	min	4.6593	210000000		14.9224
Fig2a	20_03	20	140	4	17	4266.7	MG	none	min	6.7941	195625000		15.2803
Fig2a	20_04	20	141	4	17	6680	LUX	none	min	4.6323	178750000		14.5026
Fig2a	20_05	20	142	4	17	7840	LUX	none	min	2.3487	301250000		15.0236
Fig2a	20_06	20	143	4	17	4320	LUX	none	min	3.9707	236250000		15.5344
Fig2a	21_01	21	148	4	20	9900	MG	none	min	5.8189	143127088		13.6441
Fig2a	21_02	21	149	4	20	7800	MG	none	min	4.3163	223753625		14.6201
Fig2a	21_03	21	150	4	20	9060	LUX	none	min	2.7903	141252213		13.7368
Fig2a	21_04	21	151	4	20	7440	LUX	none	min	6.8378	253128719		14.8636
Fig2a	22_01	22	160	4	20	9040	MG	none	min	10.6462	118126913		13.3966
Fig2a	22_02	22	161	4	20	7280	MG	none	min	4.5629	181252681		14.3433
Fig2a	22_03	22	162	4	20	8500	MG	none	min	3.5294	185627544		14.1396
Fig2a	22_04	22	163	4	20	6780	MG	none	min	6.845	111251594		13.7222
Fig2a	22_05	22	164	4	20	8980	LUX	none	min	3.1947	135002081		13.6184
Fig2a	22_06	22	165	4	20	7040	LUX	none	min	2.974	185002844		14.4125
Fig2a	22_07	22	166	4	20	7280	LUX	none	min	5.225	144376925		14.003
Fig2a	22_08	22	167	4	20	7100	LUX	none	min	6.3519	131251925		13.8909
Fig2a	24_01	24	180	4	28	8425	MG	none	min	5.0094	120626675		13.6257
Fig2a	24_02	24	181	4	28	5500	MG	none	min	4	265629213		15.3733
Fig2a	24_03	24	182	4	28	9050	LUX	none	min	6	116251888		13.4628
Fig2a	24_04	24	183	4	28	5000	LUX	none	min	4.5047	243128556		15.3866
Fig2a	27_01	27	203	3	21	9260	MG	none	min	7.4066	110834558		13.3465
Fig2a	27_02	27	204	3	21	7700	MG	none	min	4.7377	210835600		14.5403
Fig2a	27_03	27	205	3	21	9240	LUX	none	min	4.9706	116668083		13.4236
Fig2a	27_04	27	206	3	21	7100	LUX	none	min	3.2647	234169175		14.8088
Fig2a	27_05	27	207	3	21	7600	MG	none	min	3.8522	123334475		13.8854
Fig2a	27_06	27	208	3	21	6840	MG	none	min	4.8549	206669050		14.7821
Fig2a	27_07	27	209	3	21	6280	LUX	none	min	3.9009	119167542		14.111
Fig2a	27_08	27	210	3	21	8540	LUX	none	min	3.9843	205001983		14.4502
Fig2a	27_09	27	211	3	21	7820	MG	none	min	7.0856	104167725		13.5274
Fig2a	27_10	27	212	3	21	4800	MG	none	min	4.1429	205835267		15.2141
Fig2a	27_11	27	213	3	21	8180	LUX	none	min	5.5062	109167858		13.5301
Fig2a	27_12	27	214	3	21	8340	LUX	none	min	3.0395	199168767		14.3696
Fig2a	30_03	30	237	3	21	2650	MG	none	min	2.6681	270000758		15.7816
Fig2a	30_04	30	238	3	21	1875	LUX	none	min	3.7432	254167408		16.1771
Fig2a	30_07	30	241	3	21	3200	MG	none	min	4.0188	231667517		15.3785
Fig2a	30_08	30	242	3	21	2800	LUX	none	min	3.3695	220834117		15.4971
Fig2a	30_11	30	245	3	21	2675	MG	none	min	3.4475	254167500		15.6694
Fig2a	30_12	30	246	3	21	3275	LUX	none	min	4.7857	259167550		15.4161
Fig2a	32_01	32	249	3	29	7275	MG	none	min	5.0351	131667850		13.935
Fig2a	32_02	32	250	3	34	7275	MG	none	min	6.3846	115004700		13.8012
Fig2a	40_01	40	336	3	21	10300	MG	none	min	4.7477	116667950		13.3469
Fig2a	40_02	40	337	3	21	10300	MG	none	min	5.1452	138334700		13.5546
Fig2a	40_03	40	338	3	21	10300	MG	none	min	9.3529	115004592		13.2783
Fig2a	40_07	40	342	3	21	9500	LUX	none	min	5.5476	136667883		13.6918
Fig2a	40_08	40	343	3	21	9500	LUX	none	min	7.5702	127501467		13.5536
Fig2a	40_09	40	344	3	20	9500	LUX	none	min	7.3158	128338667		13.5532
Fig2a	35_01	35	276	3	21	8691	MG	0_minus	min	2.8814	274169358		13.727
Fig2a	35_03	35	277	3	21	8022	LUX	0_minus	min	3.0703	275836017		13.9635
Fig2a	35_05	35	278	3	21	8713	MG	0_minus	min	3.4355	238335842		13.8023
Fig2a	35_07	35	279	3	21	8043	LUX	0_minus	min	3.8226	300003275		13.9091
Fig2a	35_09	35	280	3	21	8736	MG	0_minus	min	3.7823	265836108		13.7901
Fig2a	35_11	35	281	3	21	8064	LUX	0_minus	min	4.7327	330003217		13.6151
Fig2a	35_13	35	282	3	21	8759	MG	0_minus	min	3.9623	238335567		13.5667
Fig2a	35_15	35	283	3	21	8085	LUX	0_minus	min	7.7761	313336425		14.016
Fig2a	35_19	35	285	3	21	8106	LUX	0_minus	min	3.3632	301669842		14.5148
Fig2a	35_21	35	286	3	20	8804	MG	0_minus	min	6.3219	229168792		14.0131
Fig2a	35_23	35	287	3	20	8127	LUX	0_minus	min	4.1928	286669458		14.3193
Fig2a	36_01	36	288	3	21	8691	MG	0_minus	min	3.2252	213335667		13.6407
Fig2a	36_03	36	289	3	21	8022	LUX	0_minus	min	5.2479	237502383		13.8327
Fig2a	36_05	36	290	3	21	8691	MG	0_minus	min	4.0459	213335558		13.6109
Fig2a	36_07	36	291	3	21	8022	LUX	0_minus	min	4.0275	240002417		13.7265
Fig2a	36_09	36	292	3	21	8691	MG	0_minus	min	5.3238	245002600		13.5544
Fig2a	36_11	36	293	3	21	8022	LUX	0_minus	min	3.6842	265836250		13.7955
Fig2a	36_13	36	294	3	21	8691	MG	0_minus	min	6.7718	225002625		13.4169
Fig2a	36_15	36	295	3	21	8022	LUX	0_minus	min	4.9333	260836208		13.67
Fig2a	36_17	36	296	3	21	8691	MG	0_minus	min	4.7196	223335742		13.582
Fig2a	36_19	36	297	3	21	8022	LUX	0_minus	min	3.7874	282503125		13.9523
Fig2a	36_21	36	298	3	21	8691	MG	0_minus	min	5.0094	234169017		13.572
Fig2a	36_23	36	299	3	21	8022	LUX	0_minus	min	5.8171	228335592		13.4125
Fig2a	37_01	37	300	3	21	9311	MG	0_minus	min	4.3235	287502883		13.8328
Fig2a	37_03	37	301	3	21	11460	LUX	0_minus	min	5.9379	338336750		13.6273
Fig2a	37_05	37	302	3	21	9311	MG	0_minus	min	4.3664	280836425		13.7834
Fig2a	37_07	37	303	3	21	11460	LUX	0_minus	min	3.9161	347503258		13.6044
Fig2a	37_09	37	304	3	21	9311	MG	0_minus	min	3.9907	281669692		13.5048
Fig2a	37_11	37	305	3	21	11460	LUX	0_minus	min	6.2476	386670917		13.1662
Fig2a	37_13	37	306	3	19	9311	MG	0_minus	min	3.687	345003983		13.7837
Fig2a	37_15	37	307	3	21	11460	LUX	0_minus	min	6.1792	400004192		13.176
Fig2a	37_17	37	308	3	21	9311	MG	0_minus	min	4.4815	305002942		13.5075
Fig2a	37_19	37	309	3	21	11460	LUX	0_minus	min	7.115	345836775		13.2649
Fig2a	37_21	37	310	3	21	9311	MG	0_minus	min	3.442	362504008		13.8506
Fig2a	37_23	37	311	3	21	11460	LUX	0_minus	min	9.63	346670175		13.0973
Fig2b	23_03	23	174	4	28	5950	LUX-CM	MG	min	8.2917	197500000		13.8881
Fig2b	25_04	25	191	4	28	2740	LUX-CM	MG	min	11.1438	233125000		15.1845
Fig2b	25_05	25	192	4	28	2740	LUX-CM	LUX	min	7.5699	218750000		15.4493
Fig2b	26_04	26	197	4	24	3180	LUX-CM	MG	min	4.8147	255000000		15.4387
Fig2b	26_05	26	198	4	24	3180	LUX-CM	LUX	min	7.694	185625000		15.1278
Fig2b	28_03	28	217	3	21	3237.5	LUX-CM	MG	min	11.8073	244166667		15.0613
Fig2b	28_04	28	218	3	21	3237.5	LUX-CM	LUX	min	9.5425	148333333		14.1303
Fig2b	28_07	28	221	3	21	3200	LUX-CM	MG	min	8.2642	207500000		14.7145
Fig2b	28_08	28	222	3	21	3200	LUX-CM	LUX	min	6.9387	209166667		14.6504
Fig2b	39_01	39	324	3	21	3850	LUX-CM	MG	min	9.0128	311666667		15.0363
Fig2b	39_02	39	325	3	21	3850	LUX-CM	LUX	min	11.5343	340000000		15.294
Fig2b	39_03	39	326	3	21	4675	LUX-CM	MG	Asp	11.7797	308333333		15.0406
Fig2b	39_04	39	327	3	21	4675	LUX-CM	LUX	Asp	12.9339	325833333		15.2382
Fig2b	39_05	39	328	3	21	4175	LUX-CM	MG	min	7.7354	266666667		14.9455
Fig2b	39_06	39	329	3	21	4175	LUX-CM	LUX	min	7.3438	290833333		15.2357
Fig2b	39_07	39	330	3	21	4000	LUX-CM	MG	Asp	12.1539	306666667		15.3042
Fig2b	39_08	39	331	3	21	4000	LUX-CM	LUX	Asp	12.5075	305000000		15.1999
Fig2b	41_01	41	348	3	20	4225	LUX-CM	MG	min	7.8371	226666667		14.3821
Fig2b	41_02	41	349	3	20	4225	LUX-CM	LUX	min	8.5088	247500000		14.5207
Fig2b	41_04	41	351	3	20	4425	LUX-CM	LUX	Asp	14.352	333333333		15.3863
Fig2b	41_05	41	352	3	20	4225	LUX-CM	MG	min	11.03	250000000		14.4375
Fig2b	41_06	41	353	3	20	4225	LUX-CM	LUX	min	5.8553	215833333		14.9032
Fig2b	41_08	41	355	3	20	4425	LUX-CM	LUX	Asp	9.3555	323333333		15.2264
Fig2b	43_01	43	360	3	21	4800	LUX-CM	MG	Asp	14.3167	270833333		15.0443
Fig2b	43_02	43	361	3	21	4325	LUX-CM	MG	Asp	16.0142	235833333		15.1613
Fig2b	43_03	43	362	3	21	4800	LUX-CM	LUX	Asp	18.2944	256666667		14.956
Fig2b	43_04	43	363	3	21	4325	LUX-CM	LUX	Asp	15.6219	249166667		15.078
Fig2b	43_05	43	364	3	21	4800	LUX-CM	MG	Asp	16.1054	244166667		14.8437
Fig2b	43_06	43	365	3	21	4325	LUX-CM	MG	Asp	18.7211	280833333		14.8595
Fig2b	43_07	43	366	3	21	4800	LUX-CM	LUX	Asp	17.9979	274166667		14.7898
Fig2b	43_08	43	367	3	21	4325	LUX-CM	LUX	Asp	19.3881	278333333		14.9635
Fig2b	43_09	43	368	3	21	4800	LUX-CM	MG	Asp	14.7912	290833333		14.7527
Fig2b	43_10	43	369	3	21	4325	LUX-CM	MG	Asp	16.3976	243333333		15.0314
Fig2b	43_11	43	370	3	21	4800	LUX-CM	LUX	Asp	15.5831	262500000		14.8343
Fig2b	43_12	43	371	3	21	4325	LUX-CM	LUX	Asp	16.9407	303333333		14.928
Fig3	23_01	23	172	4	28	7175	MG-CM	MG	min	5.1077	270833333		14.0204
Fig3	25_01	25	188	4	28	3000	MG-CM	MG	min	8.8494	217500000		15.349
Fig3	25_02	25	189	4	28	3000	MG-CM	LUX	min	10.2376	230000000		15.0762
Fig3	26_01	26	194	4	24	2340	MG-CM	MG	min	7.8206	249375000		15.5202
Fig3	26_02	26	195	4	23	2340	MG-CM	LUX	min	10.7253	217500000		15.0944
Fig3	28_01	28	215	3	21	2650	MG-CM	MG	min	6.3941	248333333		15.0852
Fig3	28_02	28	216	3	21	2650	MG-CM	LUX	min	6.7515	170000000		14.5827
Fig3	28_05	28	219	3	21	3037.5	MG-CM	MG	min	7.0695	215833333		14.9528
Fig3	28_06	28	220	3	21	3037.5	MG-CM	LUX	min	12.2566	231666667		14.2232
Fig3	30_01	30	235	3	21	2050	MG-CM	MG	min	5.6102	300833333		15.1772
Fig3	30_02	30	236	3	21	2050	MG-CM	LUX	min	8.6909	283333333		15.116
Fig3	30_05	30	239	3	21	2500	MG-CM	MG	min	6.0077	216666667		14.7703
Fig3	30_06	30	240	3	21	2500	MG-CM	LUX	min	10.8519	253333333		14.4109
Fig3	30_09	30	243	3	21	2475	MG-CM	MG	min	8.771	242500000		14.7472
Fig3	30_10	30	244	3	21	2475	MG-CM	LUX	min	7.9988	283333333		14.9428
Fig3	31_01	31	376	3	21	2950	MG-CM	MG	min	5.081	224166667		14.9995
Fig3	31_02	31	377	3	21	2950	MG-CM	LUX	min	11.592	237500000		15.2309
Fig3	31_03	31	378	3	21	3400	MG-CM	MG	min	9.4504	197500000		14.7737
Fig3	31_04	31	379	3	21	3400	MG-CM	LUX	min	9.7135	130000000		14.4141
